# Supplementary material for: Holocue: A Wearable Holographic Cueing Application for Alleviating Freezing of Gait in Parkinson's Disease
Source: Front Neurol. 2022 Jan 10;12:628388. doi: 10.3389/fneur.2021.628388 (PMC8784874; doi:10.3389/fneur.2021.628388)
Supplement: Supplementary Data — Clinical test scores and number of freezing of gait (FOG) episodes, average FOG duration, total FOG duration and percent time frozen per condition and session. [file Table_1.XLSX]

## Sheet: Data
participant	UPDRS_motor_score	HY_stage	MOCA	nFOGQ	nr_s1_without_HoloLens	nr_s1_with_HoloLens	nr_s3_with_HoloLens	nr_s3_with_Holocue	t_av_s1_without_HoloLens	t_av_s1_with_HoloLens	t_av_s3_with_HoloLens	t_av_s3_with_Holocue	t_s1_without_HoloLens	t_s1_with_HoloLens	t_s3_with_HoloLens	t_s3_with_Holocue	perc_s1_without_HoloLens	perc_s1_with_HoloLens	perc_s3_with_HoloLens	perc_s3_with_Holocue
1	47	2	24	12	13	15	15	14	1.65	1.44	1.82	2.86	21.49	21.53	27.34	39.99	5.13	4.84	7.8	9.36
2	30	2	26	19			13	11			8.43	4.58			109.53	50.34			22.9	11.59
3	27	2	28	22	8	6	3	5	1.26	1.49	1.02	1.48	10.09	8.97	3.06	7.42	2.1	1.84	0.54	1.17
4	50	2	28	26	13	13	2	0	6.51	9.45	2.01	0	84.58	122.8	4.02	0	20.94	26.64	1.9	0
5	47	2	24	19	11	17	3	0	2.75	8.9	0.92	0	30.25	151.26	2.77	0	8.22	30.78	1.12	0
6	38	3	25	17	26	23	26	13	1.67	2.34	1.6	1.75	43.33	53.71	41.7	22.71	0.62	10.69	11.24	4.9
7	32	2	28	16	0	26	4	2	0	3.13	0.71	1.41	0	81.5	2.85	2.83	0	15.78	0.76	0.59
8	49	2	26	11	2	5	2	1	0.98	1	1.06	0.96	1.97	5.02	2.13	0.96	0.53	1.11	0.68	0.28
9	22	2	30	19	6	7	1	0	0.91	1.49	0.66	0	5.45	10.4	0.66	0	1.19	2.24	0.17	0
10	52	2	22	17	0	3	6	2	0	0.81	1.62	1.48	0	2.44	9.69	2.96	0	0.48	2.01	0.66
11	48	3	12	14	5	9	9	16	10.89	46.22	19.96	11.34	54.45	416.02	179.65	181.43	27.75	72.23	56.85	46.34
12	59	3	21	24	11	15	11	11	4.84	6.99	3.57	4	53.21	104.87	39.22	44.03	14.07	17.4	11.66	12.02
13	49	2	25	25	6	6	4	8	2.98	2.36	2.43	1.9	17.88	14.17	9.74	15.16	6.83	4.98	4.35	5.62
14	31	2	26	21	22	43	4	1	3.03	4.26	1.86	1.69	66.75	183.22	7.42	1.69	12.41	30.33	2	0.39
15	52	2	28	13	2	4	8	6	0.98	1.82	1.39	2.13	1.96	7.29	11.12	12.78	0.54	1.77	3.16	3.42
16	43	2	22	16	9	11	11	27	1.48	2.03	1.91	3.92	13.28	22.3	21.06	105.75	5.67	8.86	8.06	11.8
17	30	2	27	19	37	39	21	29	7.39	7.66	6.51	4.78	273.43	298.69	136.63	138.5	52.04	49.5	27.21	36.56
18	51	3	28	25	17	16	17	17	6.76	20.88	12.81	9.7	114.9	334.15	217.83	164.94	29.59	57.2	47.04	34.2
19	29	2	30	12	1	0	0	4	1.21	0	0	3.09	1.21	0	0	12.36	0.38	0	0	3.57
20	31	2	29	16	12	3	21	4	1.4	0.56	1.54	2.2	16.8	1.68	32.24	8.81	3.56	0.38	6.65	1.41
21	15	2	30	18	17	22	9	21	1.14	0.88	0.71	0.95	19.35	19.38	6.42	19.9	5.25	5.73	2.09	6.43
22	35	2	28	23	22	25	17	22	1.35	2.14	2.1	2.07	29.68	53.49	35.73	45.52	6.69	9.46	8.25	9.39
23	36	2	28	24	17	31	21	17	11.49	12.9	11.05	16.99	195.25	399.76	232.1	288.82	54.21	74.3	63.22	62.07
24	58	3	20	23	24	17	18	20	6.31	4.93	6.51	6.28	151.35	83.79	117.24	125.68	30.96	20.9	34.01	32.42

## Sheet: Variables
participant	Participant number
UPDRS_motor_score	Movement Disorder Society version of the Unified Parkinson’s Disease Rating Scale motor score
HY_stage	Hoehn and Yahr stage
MOCA	Montreal Cognitive Assessment score
nFOGQ	New Freezing of Gait Questionnaire score
nr_s1_without_HoloLens	Number of FOG episodes - Session 1, without HoloLens
nr_s1_with_HoloLens	Number of FOG episodes - Session 1, with HoloLens
nr_s3_with_HoloLens	Number of FOG episodes - Session 3, with HoloLens
nr_s3_with_Holocue	Number of FOG episodes - Session 3, with Holocue
t_av_s1_without_HoloLens	Average duration of FOG episodes (s) - Session 1, without HoloLens
t_av_s1_with_HoloLens	Average duration of FOG episodes (s) - Session 1, with HoloLens
t_av_s3_with_HoloLens	Average duration of FOG episodes (s) - Session 3, with HoloLens
t_av_s3_with_Holocue	Average duration of FOG episodes (s) - Session 3, with Holocue
t_s1_without_HoloLens	Total duration of FOG episodes (s) - Session 1, without HoloLens
t_s1_with_HoloLens	Total duration of FOG episodes (s) - Session 1, with HoloLens
t_s3_with_HoloLens	Total duration of FOG episodes (s) - Session 3, with HoloLens
t_s3_with_Holocue	Total duration of FOG episodes (s) - Session 3, with Holocue
perc_s1_without_HoloLens	Percent time frozen (%) - Session 1, without HoloLens
perc_s1_with_HoloLens	Percent time frozen (%) - Session 1, with HoloLens
perc_s3_with_HoloLens	Percent time frozen (%) - Session 3, with HoloLens
perc_s3_with_Holocue	Percent time frozen (%) - Session 3, with Holocue
